# Supplementary material for: Association of the methylation of age-related epigenetic marker ELOVL2 with neurophysiological alterations and immunosenescence during aging and its modulation by the APOE genotype
Source: Front Immunol. 2026 Jul 14;17:1803497. doi: 10.3389/fimmu.2026.1803497 (PMC13407353; doi:10.3389/fimmu.2026.1803497)
Supplement: Supplementary file 6 [file DataSheet1.zip]

Archive with 12 entries (11 files):
- Raw_data/
- Raw_data/Raw data.sta
- Raw_data/Raw data.xlsx
- Raw_data/Variable list for raw data corresponding to Tables and Figures.docx
- Raw_data/Workbook 2 Fig 1B.stw
- Raw_data/Workbook1 Fig1 A.stw
- Raw_data/Workbook3 Fig 2 A.stw
- Raw_data/Workbook4 Fig 2 B.stw
- Raw_data/Workbook5 Fig 3 A.stw
- Raw_data/Workbook6 Fig 3 B.stw
- Raw_data/Workbook7 Fig 4 B.stw
- Raw_data/Workbook8 Fig 7.stw
