# Supplementary material for: Association of the methylation of age-related epigenetic marker ELOVL2 with neurophysiological alterations and immunosenescence during aging and its modulation by the APOE genotype
Source: Front Immunol. 2026 Jul 14;17:1803497. doi: 10.3389/fimmu.2026.1803497 (PMC13407353; doi:10.3389/fimmu.2026.1803497)
Supplement: Supplementary file 6 [file DataSheet1.zip › Raw_data/Raw data.xlsx]

## Sheet: Лист1
Sample Name	Donor number in Immunology*	APOE4-(1) vs APOE4+(2)	Age	ELOVL2 methylation	Log-transformed ELOVL2 methylation	INDEX Log-transformed ELOVL2 methylation	ERP P3 latency	ERP P3 amplitude	Education	MMSE	Errors on target	Errors on target%	COWAT	SST errors	SST errors %	TOFusC r - Network Salience RPFC L	Network DorsalAttention IPS L -sLOC r	Network DorsalAttention FEF L-Ver7	pITG r -SPL l	Network DorsalAttention IPS L -pITG r	sLOC r -SPL l	sLOC r -SPL r	SPL l -Cereb6 l	pSMG r -Amygdala r	pSMG r -pITG l	sLOC r - Network DorsalAttention IPS R	pMTG r -aITG r	aITG r - Network Language pSTG r	SPL l -PostCG r	PaCiG r - Network Cerebellar Anterior	PaCiG r -Cereb2 l	PaCiG r -Cereb1 l	PaCiG r -Cereb7 l	SFG r -IFG tri r	SFG r -FOrb r	SFG r -Cereb2 l	PostCG r - Network DorsalAttention IPS L	SFG r - Network DorsalAttention FEF L	Network Cerebellar Anterior -PaCiG l	PaCiG r - Network FrontoParietal LPFC R	PaCiG r -IFG tri r	SPL l -IC l	Caudate r- Network FrontoParietal LPFC R	Caudate r-FP r	Caudate l - Network VisualOccipital	Cereb6 r -Amygdala l	Network DefaultMode MPFC -OP r	Network DefaultMode MPFC-Ver12	OFusG l -Cereb2 l
P 1		1	20	51	3.93183	1	296	5.1	14	30	1	2.32558	50	0	0
P 2		1	21	44	3.78419	1	320	13	14	30	0	0	59	0	0
P 3		1	21	47	3.85015	1	268	4.4	15	30	1	2.32558	44	0	0
P 4		2	21	47	3.85015	1	302	3.2	15	30	0	0	51	1	7.14286
P 5		2	23	47	3.85015	1	302	2.9	17	30	0	0	60	1	7.14286
P 6		1	25	48	3.8712	1	294	10.5	15	30	1	2.32558	48	0	0
P 7		1	28	48	3.8712	1	272	5.1	16	30	0	0	54	0	0
P 8		1	28	42	3.73767	1	316	6.1	14	30	0	0	33	0	0
P 9		2	33	51	3.93183	1	268	3.9	15	30	0	0	44	0	0
P 10		2	35	46	3.82864	1	312	2.6	17	30	0	0	33	0	0
P 11		2	41	55	4.00733	2	258	10.7	15	30	2	4.65116	60	0	0
P 12		2	46	47	3.85015	1	280	1	15	30	0	0	49	1	7.14286
P 13		1	48	49	3.89182	1	380	3.8	15	30	0	0	55	1	7.14286
P 14		1	49	50	3.91202	1	340	12.6	18	30	0	0	63	1	7.14286
P 15		2	52	58	4.06044	2	352	6.1	15	29	1	2.32558	45	0	0
P 16		2	53	50	3.91202	1	280	1	15	30	1	2.32558	41	0	0
P 17		1	53	56	4.02535	2	324	6.9	15	30	1	2.32558	65	0	0	0.00751318	0.0572662	0.204792	-0.173433	-0.174372	0.0512183	0.463341	0.517207	-0.115269	0.231866	0.447526	-0.0873782	-0.139665	-0.172834	-0.162896	-0.0752885	-0.0486425	-0.125322	0.160849	-0.149985	0.488612	-0.231277	0.345906	-0.16956	-0.105273	0.00713924	0.00656582	-0.249081	-0.182434	-0.162259	0.0389295	0.18871	0.0936922	-0.0194017
P 18	26	1	54	53	3.97029	1	350	6.1	15	30	0	0	44	1	7.14286
P 19		1	58	49	3.89182	1	336	3.2	15	29	0	0	50	2	14.2857
P 20	54	2	58	54	3.98898	1	346	7.6	15	30	1	2.32558	53	1	7.14286	0.02527	0.227804	-0.15389	-0.109746	-0.0232519	0.208658	0.109282	0.0997903	0.121765	-0.0862367	0.0530331	0.234449	0.227118	0.44199	-0.11022	0.00757357	-0.105554	-0.265563	0.735104	0.356149	0.20217	0.411115	-0.0361407	-0.0535591	-0.0826579	0.381801	-0.0343352	-0.185643	0.144152	-0.159972	-0.495727	-0.348186	0.328024	-0.104016
P 21		2	62	43	3.7612	1	274	5.6	16	30	1	2.32558	48	2	14.2857
P 22		2	63	53	3.97029	1	312	7.3	15	30	0	0	48	2	14.2857
P 23		1	63	61	4.11087	2	342	11.4	17	30	0	0	51	0	0
P 24		1	64	62	4.12713	2	326	9.5	15	30	2	4.65116	49	1	7.14286	-0.218562	0.170098	-0.0310008	-0.0296907	0.033001	0.136126	0.340316	0.254783	-0.111231	-0.402989	0.260019	-0.115016	-0.119884	0.0119926	-0.180801	0.359881	-0.10651	-0.141019	0.273793	-0.0181499	0.265402	0.084185	0.104949	-0.200494	0.687481	-0.0630152	0.0965139	-0.374184	-0.140478	-0.10534	0.00551083	0.418565	-0.0347134	0.150016
P 25	37	1	64	56	4.02535	2	350	2	15	30	1	2.32558	53	1	7.14286	-0.0286303	0.215371	-0.0585351	0.0923044	0.00516465	0.279167	0.430413	0.229111	-0.0254537	0.0378702	0.385346	0.0327352	0.124625	0.139969	-0.160881	0.0597463	0.0412351	-0.0372622	0.466248	-0.069338	0.145954	0.335739	0.320136	-0.10343	0.264614	0.0735056	0.0122771	-0.347525	-0.161884	-0.172032	-0.02203	0.195976	-0.245597	0.364282
P 26		2	71	63	4.14313	2	388	11.1	17	29	1	2.32558	49	0	0
P 27	36	1	71	55	4.00733	2	350	12	15	29	1	2.32558	55	0	0	-0.188986	-0.203969	-0.261395	-0.433919	-0.420028	-0.117493	0.231637	-0.229949	-0.0931303	-0.25831	0.157368	0.222899	0.0113103	-0.195629	-0.238171	-0.151384	-0.194985	-0.35058	-0.0307225	0.0605715	-0.0402852	-0.128359	0.462966	-0.0394596	0.322445	0.179203	-0.129677	-0.378426	-0.346441	-0.151478	-0.229305	0.210126	0.0331719	0.187102
P 28		1	24	40	3.68888	1	298	1.8	14	30	1	2.32558	48	1	7.14286
P 29		1	25	48	3.8712	1	308	4.3	15	30	1	2.32558	57	0	0
P 30		2	31	45	3.80666	1	302	8.5	15	30	2	4.65116	67	0	0
P 31		1	40	55	4.00733	2	352	7.9	15	30	1	2.32558	53	1	7.14286
P 32		2	41	52	3.95124	1	352	9.5	15	30	1	2.32558	74	0	0
P 33		2	64	84	4.43082	2	350	3.1	15	28	0	0	35	1	7.14286
P 34		2	64	54	3.98898	1	282	8.1	15	30	0	0	69	0	0
P 35		1	65	54	3.98898	1	384	6.8	15	29	0	0	58	0	0
P 36		2	68	55	4.00733	2	376	11.7	15	30	1	2.32558	50	0	0
P 37		2	84	67	4.20469	2	398	2	15	28	1	2.32558	54	0	0
P 38		1	88	57	4.04305	2	374	4.9	15	28	1	2.32558	33	0	0
P 39		1	26	46	3.82864	1	312	7.1	15	30	0	0	26	1	7.14286
P 40		1	27	48	3.8712	1	310	8	16	30	0	0	51	1	7.14286
P 41		2	29	44	3.78419	1	250	9.7	18	30	0	0	46	0	0	0.383725	0.566666	0.402579	0.327491	0.397196	0.578808	0.664016	0.407992	-0.0878865	0.0279197	0.658399	0.244108	0.385564	0.394093	0.0975529	0.250969	0.244274	0.173692	0.413344	0.0759859	0.117814	0.535826	0.339219	-0.0189063	0.33892	0.309547	0.245219	0.0948845	0.0172298	0.105868	0.0150019	0.0422032	-0.0252904	0.50202
P 42		2	30	49	3.89182	1	332	20.4	15	30	1	2.32558	66	0	0
P 43		1	45	63	4.14313	2	302	9.4	17	30	1	2.32558	50	1	7.14286
P 44	48	1	31	49	3.89182	1	280	4.7	16	30	0	0	48	0	0	0.289772	0.362137	0.0932613	0.28938	0.306452	0.319534	0.853291	0.169476	-0.220251	0.313556	0.781824	0.195485	0.17439	0.352734	-0.108219	0.383667	0.196073	0.15492	0.50975	0.325625	0.54885	0.536658	-0.000611278	0.041911	0.515673	0.561844	0.0371684	0.0079378	-0.150581	-0.0887148	0.169308	0.23521	-0.112244	0.312564
P 45	46	2	33	50	3.91202	1	304	11	15	30	1	2.32558	57	0	0	-0.00321304	0.603525	-0.0149055	-0.217193	-0.0741756	0.352557	0.765066	0.425977	-0.102407	0.395487	0.957527	0.415232	0.385328	0.372772	0.0291612	0.317163	0.227589	0.193566	0.638395	0.0818833	0.484073	0.303533	-0.0464519	-0.04298	0.492169	0.575746	0.157359	0.132104	-0.0476414	0.168244	0.0632107	0.345301	-0.224462	0.565362
P 46		1	27	48	3.8712	1	318	7.1	16	30	1	2.32558	56	0	0
P 47		2	38	65	4.17439	2	318	5.1	13	30	0	0	54	0	0
P 48		1	40	50	3.91202	1	334	10.6	15	30	0	0	54	0	0
P 49		1	46	50	3.91202	1	272	7.1	15	30	0	0	79	0	0
P 50	35	1	47	53	3.97029	1	318	11.7	15	30	1	2.32558	44	0	0	-0.0523383	0.28161	-0.0324747	0.251149	0.206908	0.213823	0.0854914	0.0119317	-0.27866	0.0362727	0.54649	0.088729	0.0217631	0.374636	0.159139	0.485683	0.432803	0.459623	0.422818	0.14348	0.37688	0.218984	0.0338151	0.142869	0.473298	0.274785	0.119394	-0.10803	-0.0211701	0.0257905	-0.138795	0.418767	-0.0268112	0.334294
P 51		1	48	54	3.98898	1	340	12	18	30	1	2.32558	66	1	7.14286
P 52		2	52	50	3.91202	1	334	3.1	18	30	1	2.32558	53	0	0	0.242873	-0.0405126	-0.195259	-0.0341306	-0.134492	-0.0308802	0.450912	-0.296007	-0.0637975	0.395197	0.624003	0.328507	0.569831	0.192706	0.0278432	0.256387	0.165506	0.344485	0.263	0.305502	0.530506	0.200999	-0.471598	-0.00181397	0.560407	-0.237629	0.35465	0.310089	0.149246	0.136394	-0.261919	0.274456	0.0894652	-0.283963
P 53		1	52	54	4.00733	2	328	3.9	15	30	2	4.65116	63	0	0	0.10761	0.100094	-0.0225443	-0.0132224	-0.0297587	-0.0235836	0.248414	0.00158839	-0.211636	0.120677	0.391992	0.22668	0.153822	-0.321801	-0.22403	-0.11571	-0.391971	-0.479886	0.222656	0.328892	0.09141	-0.311767	0.446584	-0.0662156	-0.075459	0.0906555	-0.376931	-0.245372	-0.35702	-0.126568	0.0347112	0.00987501	-0.0701541	-0.016135
P 54	49	2	53	54	3.98898	1	294	3.6	15	30	1	2.32558	39	0	0
P 55		2	53	51	3.93183	1	300	8.1	15	30	0	0	84	0	0
P 56	31	2	56	54	3.98898	1	298	2.5	15	30	0	0	58	0	0	-0.157297	0.153393	-0.148586	-0.0579733	-0.0953133	0.191025	0.401358	0.193338	-0.0588691	0.0366917	0.699647	0.334905	0.385591	0.224271	0.19038	0.47033	0.440029	0.203994	0.66198	0.391937	0.489093	0.170592	0.16945	0.206374	0.700525	0.450053	0.0998476	-0.0123779	-0.118993	-0.0186661	-0.035529	0.178377	0.0401007	0.520083
P 57	41	1	57	55	4.00733	2	324	6.3	14	28	2	4.65116	62	0	0	-0.0809289	0.181617	0.0111763	-0.118089	-0.0612531	0.152036	0.165535	-0.50231	-0.0188863	-0.126282	0.101224	-0.0498791	0.166142	0.0208918	-0.198321	-0.123214	-0.277361	-0.111341	0.425309	-0.019035	-0.0058448	-0.0247263	0.296801	-0.19873	0.218514	0.214158	-0.251171	-0.118526	-0.0283404	-0.396053	0.109793	0.184961	-0.109531	0.0138288
P 58		1	58	53	3.97029	1	334	6.6	15	30	1	2.32558	40	0	0	-0.0221938	0.0696555	0.0992346	-0.261578	-0.282556	0.0753189	0.533137	0.040411	-0.153877	0.138549	0.551104	0.397852	0.412437	0.325287	0.19292	0.058561	0.185948	-0.114585	0.578646	0.324237	0.239513	0.255011	0.129132	0.272635	0.164258	0.213138	0.0169365	-0.019406	0.176269	-0.0647989	0.0445164	0.259326	0.0936949	0.349604
P 59		1	40	51	3.93183	1	302	1.5	15	30	0	0	43	0	0
P 60	6	1	59	53	3.97029	1	338	6.9	16	30	1	2.32558	29	0	0	-0.107481	0.0180034	-0.00306925	-0.194082	-0.292566	0.150034	0.691361	-0.220216	0.013378	0.0413697	0.572135	0.428677	0.440543	0.664337	-0.018175	0.146212	0.00866687	0.0403774	0.50625	0.376196	0.524643	0.626959	0.0540045	-0.0771285	0.577415	0.242438	0.0849249	0.236573	0.136932	0.00829874	-0.163581	0.0560152	0.0744232	0.107596
P 61	44	1	59	54	3.98898	1	308	9.2	15	30	0	0	54	2	14.2857	-0.26855	0.289298	0.119761	0.039955	0.0635228	0.253335	0.189359	0.121635	-0.121648	-0.32703	0.0648063	0.326118	0.404876	0.524897	0.0661766	0.397857	0.165828	0.197398	0.535559	0.172188	0.50501	0.47442	-0.045024	0.166806	0.825315	0.451741	0.249309	0.505096	0.352386	-0.011756	-0.16693	-0.238549	-0.0427745	-0.10911
P 62		1	61	53	3.97029	1	328	9.3	15	27	1	2.32558	29	0	0
P 63		2	64	59	4.07754	2	384	7.1	15	29	1	2.32558	46	3	21.4286
P 64		2	72	76	4.33073	2	348	7	16	29	1	2.32558	54	0	0	0.00876675	0.249121	-0.271615	-0.355995	-0.226339	0.353658	0.327659	-0.0248289	0.343439	0.0423783	0.401462	0.111406	0.107274	0.0933009	0.169852	0.296257	0.338355	0.109566	0.307024	-0.142354	0.104929	0.14876	0.605328	0.0812537	0.325534	0.0853099	-0.265462	-0.416145	-0.547342	-0.365728	-0.47321	0.00459212	-0.0386996	0.183066
P 65	28	2	51	51	3.93183	1	292	13.6	15	30	0	0	41	0	0	0.191069	0.46464	-0.340667	0.188194	0.273139	0.535538	0.589159	0.0310354	-0.047102	0.201745	0.523276	0.359594	0.306672	0.0821708	0.241144	0.57652	0.309752	0.0598408	0.529156	0.207182	0.384832	0.343678	0.0489885	0.29029	0.6015	0.363195	-0.139217	0.252243	-0.0523965	0.0788502	-0.13357	0.348018	0.0722792	0.305552
P 66		2	52	74	4.30407	2	384	10.3	15	30	2	4.65116	53	2	14.2857	0.0502572	0.359767	-0.355779	0.291765	0.420611	0.439905	0.622103	0.24525	0.0174207	0.245629	0.580255	0.105173	0.383748	0.0372427	-0.255054	-0.176658	-0.340153	-0.14322	0.0912667	-0.0891243	-0.18861	-0.0485828	0.204018	-0.141942	-0.186603	-0.0223001	-0.173951	0.0476837	-0.137789	-0.0850085	-0.228676	-0.409609	-0.193207	0.370953
P 67	2	1	45	70	4.2485	2	344	7.1	15	30	2	4.65116	60	2	14.2857	0.144148	0.435445	-0.0550614	0.0516051	0.131044	0.694888	0.520017	0.227078	-0.00515484	0.0551515	0.604059	0.0573554	0.0076215	-0.0166573	-0.17175	-0.145115	-0.221015	-0.160032	-0.106018	-0.419142	0.318677	0.0137081	0.676948	-0.0345127	-0.207026	-0.102968	-0.31198	-0.0874083	-0.141916	0.0508314	-0.206987	-0.257999	0.0591958	-0.0371239
P 68		1	51	64	4.15888	2	314	8.6	15	30	1	2.32558	50	1	7.14286	-0.0793472	0.0534705	0.0494561	0.345613	0.32695	0.104711	0.319748	-0.0101667	-0.175454	0.0647856	0.201055	-0.058352	-0.100614	0.419922	-0.106166	-0.150307	0.0590045	-0.168628	0.354789	-0.0241471	-0.236391	0.485444	0.0621007	-0.0731144	0.0162273	-0.0116579	0.00860719	-0.339096	-0.320246	-0.318822	-0.377817	0.532433	-0.188841	-0.0134874
P 69	15	1	51	71	4.26268	2	334	6.9	15	28	2	4.65116	70	0	0	-0.210984	0.220833	0.0986686	0.0363162	-0.0503101	0.42434	0.584566	0.230682	-0.0792413	-0.163157	0.701396	-0.153193	0.0474522	-0.206084	-0.194776	0.0187952	-0.135938	-0.382512	0.124604	0.284121	0.278307	-0.157978	0.0498338	-0.131662	-0.134642	0.0541941	-0.403427	-0.228773	-0.426192	-0.244331	-0.217671	0.125833	0.116512	-0.433029
P 70	16	1	45	76	4.33073	2	296	12	15	30	1	2.32558	75	2	14.2857	-0.0704486	0.372336	0.0304037	0.0107032	-0.01367	0.308664	0.71964	0.28922	-0.121418	0.127317	0.774374	-0.248858	0.127219	0.197322	-0.176047	0.0859322	0.000956155	-0.412798	0.251428	-0.15231	0.021094	0.335742	0.669287	-0.184186	0.121216	0.041022	-0.0658445	0.0916142	0.140163	-0.15112	-0.340386	-0.231983	0.376341	-0.240084
P 71	50	1	59	72	4.27667	2	388	2.9	15	28	1	2.32558	52	0	0	0.0544089	0.573358	0.0915739	-0.0480435	0.0103661	0.540364	0.733991	-0.169624	0.105084	-0.214576	0.862771	0.175573	-0.028217	-0.119046	-0.462345	-0.131166	-0.19308	-0.131159	-0.108035	-0.0546681	-0.0515647	-0.180456	0.490792	-0.42933	-0.0717979	0.333791	-0.212159	-0.189777	-0.340007	-0.609446	-0.225154	-0.122799	0.084051	-0.382102
P 72	57	2	73	73	4.29046	2	370	5.6	15	30	1	2.32558	56	1	7.14286	-0.205894	-0.00451742	-0.363828	-0.0972682	-0.0128168	-0.145418	0.164792	-0.635543	0.189648	-0.175467	0.432275	0.0727012	-0.0522899	-0.297639	-0.111507	-0.0763174	-0.158598	-0.13292	0.394655	-0.0456685	0.122572	-0.137369	0.156286	-0.100562	0.0262716	0.0916665	-0.00370963	0.0454333	-0.0867052	-0.282761	-0.169569	0.142994	0.0497388	0.0268282
	* The numbers used in Donor Immunology correspond to those in the archive of the original cytometry files.
[truncated: 11 more columns]
